# Supplementary material for: Evaluation of Two Real-Time, TaqMan Reverse Transcription-PCR Assays for Detection of Rabies Virus in Circulating Variants from Argentina: Influence of Sequence Variation
Source: Viruses. 2020 Dec 25;13(1):23. doi: 10.3390/v13010023 (PMC7823378; doi:10.3390/v13010023)
Supplement: Supplementary file 1 [file viruses-13-00023-s001.zip › Supplementary File 1.fas]

>588_2018_V1
TTATACTCGAATCATGATGAATGGAGGTCGACTAAAGAGATCGCATATACGGAGATATGT
CTCGGTCAGTTCCAATCATCAAGCCCGTCCAAACTCATTCGCCGAGTTTTTGAACAAGAC
ATATTCTAGTGACTCATAAGGTGTTGAATAACAGGGTGCCGGAGATCCATGAATCGTGTA
TATCTATCATG
>713_2018_V1
TTATACTCGAATCATGATGAATGGAGGTCGACTAAAGAGATCGCATATACGGAGATATGT
CTCGGTCAGTTCCAATCATCAAGCCCGTCCAAACTCATTCGCCGAGTTTTTGAACAAGAC
ATATTCTAGTGACTCATAAGGTGTTGAATAACAGGGTGCCGGAGATCCATGAATCGTGTA
TATCTATCATG
>848_2018_V1
TTATACTCGAATCATGATGAATGGAGGTCGACTAAAGAGATCGCATATACGGAGATATGT
CTCGGTCAGTTCCAATCATCAAGCCCGTCCAAACTCATTCGCCGAGTTTTTGAACAAGAC
ATATTCTAGTGACTCATAAGGTGTTGAATAACAGGGTGCCGGAGATCCATGAATCGTGTA
TATCTATCATG
>AY233425_Salct41_V1
TTATACTCGAATCATGATGAATGGAGGTCGACTGAAGAGATCGCATATACGGAGATATGT
CTCGGTCAGTTCCAATCATCAAGCCCGTCCAAACTCATTCGCCGAGTTTTTGAACAAGAC
ATATTCTAGTGACTCATAAGGAGTTGAATAACAGGGTGCCGGAGATCTATGAATCGTGTA
TATCCATCATG
>AY233416_Saldg42_V1
TTATACTCGAATCATGATGAATGGAGGTCGATTGAAGAGATCGCATATACGGAGATATGT
CTCGGTCAGTTCCAATCATCAAGCCCGTCCAAACTCATTCGCCGAGTTTTTGAACAAGAC
ATATTCTAGTGACTCATAAGGAGTTGAATAACAGGGTGCCGGAGGTCTATGAATCGTGTA
TATCCATCATG
>AY233424_Saldg21_V1
TTATACTCGAATCATGATGAATGGAGGTCGATTGAAGAGATCGCATATACGGAGATATGT
CTCGGTCAGTTCCAATCATCAAGCCCGTCCAAACTCATTCGCCGAGTTTTTGAACAAGAC
ATATTCTAGTGACTCATAAGGAGTTGAATAACAGGGTGCCGGAGGTCTATGAATCGTGTA
TATCCATCATG
>AY233423_Saldg126_V1
TTATACTCGAATCATGATGAATGGAGGTCGATTGAAGAGATCGCATATACGGAGATATGT
CTCGGTCAGTTCCAATCATCAAGCCCGTCCAAACTCATTCGCCGAGTTTTTGAACAAGAC
ATATTCTAGTGCCTCATAAGGAGTTGAATAACAGGGTGCCGGAGGTCTATGAATCGTGTA
TATCCATCATG
>AB083802_Dog_V2
TTATACTCGAATCATGATGAATGGAGGTCGACTGAAGAGATCGCACATACGGAGATATGT
CTCAGTCAGTTCCAATCATCAAACCCGTCCAGGCTCATTCGCTGAATTCCTAAACAAGAC
GTATTCGAGTGACCCATAAGGAGTTGAGTAACAGGGTGCCAGAAATCTATAGATTGTGTA
TATCCACCATG
>AB083801_Dog_V2
TTATACTCGAATCATGATGAATGGAGGTCGACTGAAGAGATCGCACATACGGAGATATGT
CTCAGTCAGTTCCAATCATCAAACCCGTCCAGGCTCATTTGCTGAATTCCTAAACAAGAC
GTATTCGAGTGACCCATAAGGAGTTGAGTAACAGGGTGCCAGAAATCTATAGATTGTGTA
TATCCACCATG
>1183_2019_V2
TTATACTCGAATCATGATGAATGGAGGTCGACTGAAGAGATCTCACATACGGAGATATGT
CTCTGTTAGTTCTAATCATCAAGCCCGTCCAGGCTCATTCGCCGAGTTTCTAAACAAGAC
ATATTCGAGTGACTCATAAGGAGTTGAATAATAGGGTGCCGGAAACCTATGGGTTGTGTA
TATCCATCATG
>1182_2019_V2
TTATACTCGAATCATGATGAATGGAGGTCGACTGAAGAGATCTCACATACGGAGATATGT
CTCTGTTAGTTCTAATCATCAAGCCCGTCCAGGCTCATTCGCCGAGTTTCTAAACAAGAC
ATATTCGAGTGACTCATAAGGAGTTGAATAATAGGGTGCCGGAAACCTATGGGTTGTGTA
TATCCATCATG
>AY233407_Chadg120_V2
TTATACTCGAATCATGATGAATGGAGGTCGACTGAAGAGATCGCACATACGGAGATATGT
CTCAGTTAGTTCTAATCATCAAGCCCGTCCAGGCTCATTCGCCGAGTTTCTAAACAAGAC
ATACTCGAGTGACTCATGAGGAGTTGAATAATAGGGTGCCAGAAACCTATGGGTTGTGTA
TATCCATCATG
>AY233404_Fordg53_V2
TTATACTCGAATCATGATGAATGGAGGTCGACTGAAGAGATCGCACATACGGAGATATGT
CTCAGTTAGTTCTAATCATCAAGCCCGTCCAGGCTCATTCGCCGAGTTTCTAAACAAGAC
ATACTCGAGTGACTCATAAGGAGTCGAAGAATAGGGTGCCAGAAACCTATGGGTTGTGTA
TATCCATCATG
>AY233426_Batbbt121_V4
TTACACTCGAATCATGATGAATGGAGGTAGACTAAAAAGATCTCACATAAGAAGGTATGT
GTCAGTCAGCTCCAATCATCAAGCTCGCCCCAATTCGTTCGCTGAGTTTTTAAACAAGAC
ATACTCGAGTGATTCGTGAAGAGTTGAACAACAAGACTGTAAACGCCAACAAGATATGTA
TGTCTCTCATC
>AY233427_Batbbt123_V4
TTACACTCGAATCATGATGAATGGAGGTAGACTAAAAAGATCACACATAAGAAGGTATGT
CTCAGTCAGCTCCAATCATCAAGCTCGCCCCAATTCGTTCGCTGAGTTTTTAAACAAGAC
ATACTCGAGTGATTCATGAAGAGTTGAACAACAAGACTGCAAACGCCAACAAGATATGTA
TGTCTCTCATC
>1304_2018_V4
TTATACTCGAATCATGATGAATGGAGGTCGACTAAAAAGATCACACATAAGAAGGTATGT
CTCAGTCAGCTCCAATCATCAAGCTCGCCCCAATTCGTTCGCTGAGTTTTTAAACAAGAC
ATACTCGAGTGATTCATGAAGAGTTGAACAACAAGACTGTAAACGCCAACAAGATATGTA
TGTCTCTCATG
>1287_2018_V4
TTATACTCGAATCATGATGAATGGAGGTCGACTAAAAAGATCACACATAAGAAGGTATGT
CTCAGTCAGCTCCAATCATCAAGCTCGCCCCAATTCGTTCGCTGAGTTTTTAAACAAGAC
ATACTCGAGTGATTCATGAAGAGTTGAACAACAAGACTGTAAACGCCAACAAGATATGTA
TGTCTCTCATG
>1291_2018_V4
TTATACTCGAATCATGATGAATGGAGGTCGACTAAAAAGATCACACATAAGAAGGTATGT
CTCAGTCAGCTCCAATCATCAAGCTCGCCCCAATTCGTTCGCTGAGTTTTTAAACAAGAC
ATACTCGAGTGATTCATGAAGAGTTGAACAACAAGACTGTAAACGCCAACAAGATATGTA
TGTCTCTCATG
>978_2019_V4
-------------------------------------AGATCACACATAAGGAGGTATGT
CTCAGTCAGCTCCAATCATCAAGCTCGCCCCAATTCGTTCGCTGAGTTTTTAAACAAGAC
ATACTCGAGTGATTCATGAAGAGTTGAACAACAAGACTGTAAACGCCAACAAGATATGTA
TGTCTCTCATG
>AF533785_Tb1143_V4
TTACACTCGAATCATGATGAATGGAGGTAGACTAAAAAGATCACACATAAGAAGGTATGT
CTCAGTCAGCTCCAATCATCAAGCTCGCCCCAATTCGTTCGCTGAGTTTTTAAACAAGAC
ATACTCGAGTGATTCATGAAGAGTTGAACAACAAGACTGTAAACGCCAACAAGATATGTA
TGTCTCTCATG
>AY233428_Chutbbt124_V4
TTACACTCGAATCATGATGAATGGAGGTAGACTAAAAAGATCACACATAAGAAGGTATGT
CTCAGTCAGCTCCAATCATCAAGCTCGCCCCAATTCGTTCGCTGAGTTTTTAAACAAGAC
ATACTCGAGTGATTCATGAAGAGTTGAACAACAAGACTGTGAACGCCAACAAGATATGTA
TGTCTCTCATG
>1179_2019_V3
TTATACTCGAATCATGATGAATGGAGGTCGACTGAAAAGATCACACATAAGGAGGTATGT
CTCAGTCAGCTCTAACCATCAAACTCGCCCTAACTCGTTTGCGGAGTTCTTAAACAAAAC
ATACTCGAGTGACTCGTGAAGAATTGAACAACAAGATTGCAAACACCAACCAAATGTATA
AATCTCTCATG
>107_2020_V3
TTATACTCGAATCATGATGAATGGAGGTCGACTGAAAAGATCACACATAAGGAGGTATGT
CTCAGTCAGCTCTAATCATCAAACTCGCCCTAACTCGTTTGCGGAGTTTTTAAACAAAAC
ATACTCGAGTGACTCGTGAAGAGTTGAACAACAAGATTGCAAACACCAACTAAATGTATA
AATCTCTCATG
>1173_2019_V3
TTATACTCGAATCATGATAAATGGAGGTCGACTGAAAAGATCACACATAAGGAGGTATGT
CTCAGTCAGCTCTAATCATCAAACTCGCCCTAACTCGTTTGCGGAGTTCTTAAACAAAAC
ATACTCGAGTGACTCGTGAAGAGTTGAACAACAAGATTGCAAACACCAACTAAATGTATA
AACCTCTCATG
>1174_2019_V3
TTATACTCGAATCATGATGAATGGAGGTCGACTGAAAAGATCACACATAAGGAGGTATGT
CTCAGTCAGCTCTAATCATCAAACTCGCCCTAACTCGTTTGCGGAGTTCTTAAACAAAAC
ATACTCGAGTGACTCGTGAAGAGTTGAACAACAAGATTGCAAACACCAACTAAATGTATA
AACCTCTCATG
>1175_2019_V3
TTATACTCGAATCATGATGAATGGAGGTCGACTGAAAAGATCACACATAAGGAGGTATGT
CTCAGTCAGCTCTAATCATCAAACTCGCCCTAACTCGTTTGCGGAGTTCTTAAACAAAAC
ATACTCGAGTGACTCGTGAAGAGTTGAACAACAAGATTGCAAACACCAACTAAATGTATA
AACCTCTCATG
>1180_2019_V3
TTATACTCGAATCATGATGAATGGAGGTCGACTGAAAAGATCACACATAAGGAGGTATGT
CTCAGTCAGCTCTAATCATCAAACTCGCCCTAACTCGTTTGCGGAGTTCTTAAACAAAAC
ATACTCGAGTGACTCGTGAAGAGTTGAACAACAAGATTGCAAACACCAACTAAATGTATA
AACCTCTCATG
>1181_2019_V3
TTATACTCGAATCATGATGAATGGAGGTCGACTGAAAAGATCACACATAAGGAGGTATGT
CTCAGTCAGCTCTAATCATCAAACTCGCCCTAACTCGTTTGCGGAGTTCTTAAACAAAAC
ATACTCGAGTGACTCGTGAAGAGTTGAACAACAAGATTGCAAACACCAACTAAATGTATA
AACCTCTCATG
>323_2019_V3A
TTATACTCGAATCATGATGAATGGAGGTCGACTAAAAAGATCACACATAAGGAGGTATGT
CTCAGTCAGCTCTAATCATCAAACTCGCCCTAACTCGTTTGCGGAGTTTCTAAACAAAAC
ATACTCGAGTGACTCGTGAGGAGTTGAACAACGGGATTGTAAACACCAACGAGATGTATA
CATCTCTCATG
>840_2019_V3A
TTATACTCGAATCATGATGAATGGAGGTCGACTAAAAAGATCACACATAAGGAGGTATGT
CTCAGTCAGCTCTAATCATCAAACTCGCCCTAACTCGTTTGCGGAGTTTCTAAACAAAAC
ATACTCGAGTGACTCGTGAGGAGTTGAACAACGGGATTGTAAACACCAACGAGATGTATA
CATCTCTCATG
>1368_2019_V3A
TTATACTCGAATCATGATGAATGGAGGTCGACTAAAAAGATCACACATAAGGAGGTATGT
CTCAGTCAGCTCTAATCATCAAACTCGCCCTAACTCGTTTGCGGAGTTTCTAAACAAAAC
ATACTCGAGTGACTCGTGANGAGTTGAACAACGGGATTGTAAACACCAACGAGATGTATA
CATCTCTCATG
>1131_2019_V3A
TTATACTCGAATCATGATGAATGAAGGTCGACTAAAAAGATCACACATAAGGAGGTATGT
CTCAGTCAGCTCTAATCATCAAACTCGCCCTAACTCGTTTGCGGAGTTTCTAAACAAAAC
ATACTCGAGTGACTCGTGAGGAGTTGAACAACAGGATTGTAAACACCAACGAGATGTATA
CATCTCTCATG
>1072_2018_V3A
TTATACTCGAATCATGATGAATGGAGGTCGACTAAAAAGATCACACATAAGAAGGTATGT
CTCAGTCAGCTCTAATCATCAAACTCGCCCTAACTCGTTTGCGGAGTTTCTAAACAAAAC
ATACTCGAGTGACTCGTGAGGAGTTGAACAACAGGATTGTAAACACCAACGAGATGTATA
CATCTCTCATG
>1073_2018_V3A
TTATACTCGAATCATGATGAATGGAGGTCGACTAAAAAGATCACACATAAGAAGGTATGT
CTCAGTCAGCTCTAATCATCAAACTCGCCCTAACTCGTTTGCGGAGTTTCTAAACAAAAC
ATACTCGAGTGACTCGTGAGGAGTTGAACAACAGGATTGTAAACACCAACGAGATGTATA
CATCTCTCATG
>1074_2018_V3A
TTATACTCGAATCATGATGAATGGAGGTCGACTAAAAAGATCACACATAAGAAGGTATGT
CTCAGTCAGCTCTAATCATCAAACTCGCCCTAACTCGTTTGCGGAGTTTCTAAACAAAAC
ATACTCGAGTGACTCGTGAGGAGTTGAACAACAGGATTGTAAACACCAACGAGATGTATA
CATCTCTCATG
>1178_2019_V3A
TTATACTCGAATCATGATGAATGGAGGTCGACTAAAAAGATCACACATAAGGAGGTATGT
CTCAGTCAGCTCTAATCATCAAACTCGCCCTAACTCGTTTGCGGAGTTTCTAAACAAAAC
ATACTCGAGTGACTCGTGAGGAGTTGAACAACAAGATTGTAAACACCAACGAGATGTATA
CATCTCTCATG
>1079_2018_V3A
TTATACTCGAATCATGATGAATGGAGGTCGACTAAAAAGATCACACATAAGGAGGTATGT
CTCAGTCAGCTCTAATCATCAAACTCGCCCTAACTCGTTTGCGGAGTTTCTAAACAAAAC
ATACTCGAGTGACTCGTGAGGAGTTGAACAACAGGATTGTAAACACCAACGAGATGCATA
CATCTCTCATG
>1077_2018_V3A
TTATACTCGAATCATGATGAATGGAGGTCGACTAAAAAGATCACACATAAGGAGGTATGT
CTCAGTCAGCTCTAATCATCAAACTCGCCCTAACTCGTTTGCGGAGTTTCTAAACAAAAC
ATACTCGAGTGACTCGTGAGGAGTTGAACAACAGGATTGTAAACACCAACGAGATGTATA
CATCTCTCATG
>801_2019_V3A
TTATACTCGAATCATGATGAATGGAGGTCGACTAAAAAGATCACACATAAGGAGGTATGT
CTCAGTCAGCTCTAATCATCAAACTCGCCCTAACTCGTTTGCGGAGTTTCTAAACAAAAC
ATACTCGAGTGACTCGTGAGGAGTTGAACAACAGGATTGTAAACACCAACGAGATGTATA
CATCTCTCATG
>916_2019_V3A
TTATACTCGAATCATGATGAATGGAGGTCGACTAAAAAGATCACACATAAGGAGGTATGT
CTCAGTCAGCTCTAATCATCAAACTCGCCCTAACTCGTTTGCGGAGTTTCTAAACAAAAC
ATACTCGAGTGACTCGTGAGGAGTTGAACAACAGGATTGTAAACACCAACGAGATGTATA
CATCTCTCATG
>973_2019_V3A
TTATACTCGAATCATGATGAATGGAGGTCGACTAAAAAGATCACACATAAGGAGGTATGT
CTCAGTCAGCTCTAATCATCAAACTCGCCCTAACTCGTTTGCGGAGTTTCTAAACAAAAC
ATACTCGAGTGACTCGTGAGGAGTTGAACA------------------------------
-----------
>975_2019_V3A
TTATACTCGAATCATGATGAATGGAGGTCGACTAAAAAGATCACACATAAGGAGGTATGT
CTCAGTCAGCTCTAATCATCAAACTCGCCCTAACTCGTTTGCGGAGTTTCTAAACAAAAC
ATACTCGAGTGACTCGTGAGGAGTTGAACAACAGGATTGTAAACACCAACGAGATGTATA
CATCTCTCATG
>1145_2019_V3A
TTATACTCGAATCATGATGAATGGAGGTCGACTAAAAAGATCACACATAAGGAGGTATGT
CTCAGTCAGCTCTAATCATCAAACTCGCCCTAACTCGTTTGCGGAGTTTCTAAACAAAAC
ATACTCGAGTGACTCGTGAGGAGTTGAACAACAGGATTGTAAACACCAACGAGATGTATA
CATCTCTCATG
>1322_2019_V3A
TTATACTCGAATCATGATGAATGGAGGTCGACTAAAAAGATCACACATAAGGAGGTATGT
CTCAGTCAGCTCTAATCATCAAACTCGCCCTAACTCGTTTGCGGAGTTTCTAAACAAAAC
ATACTCGAGTGACTCGTGAGGAGTTGAACAACAGGATTGTAAACACCAACGAGATGTATA
CATCTCTCATG
>1326_2019_V3A
TTATACTCGAATCATGATGAATGGAGGTCGACTAAAAAGATCACACATAAGGAGGTATGT
CTCAGTCAGCTCTAATCATCAAACTCGCCCTAACTCGTTTGCGGAGTTTCTAAACAAAAC
ATACTCGAGTGACTCGTGAGGAGTTGAACAACAGGATTGTAAACACCAACGAGATGTATA
CATCTCTCATG
>1327_2019_V3A
TTATACTCGAATCATGATGAATGGAGGTCGACTAAAAAGATCACACATAAGGAGGTATGT
CTCAGTCAGCTCTAATCATCAAACTCGCCCTAACTCGTTTGCGGAGTTTCTAAACAAAAC
ATACTCGAGTGACTCGTGAGGAGTTGAACAACAGGATTGTAAACACCAACGAGATGTATA
CATCTCTCATG
>286_2020_V3A
TTATACTCGAATCATGATGAATGGAGGTCGACTAAAAAGATCACACATAAGGAGGTATGT
CTCAGTCAGCTCTAATCATCAAACTCGCCCTAACTCGTTTGCGGAGTTTCTAAACAAAAC
ATACTCGAGTGACTCGTGAGGAGTTGAACAACAGGATTGTAAACACCAACGAGATGTATA
CATCTCTCATG
>AY233447_Chabv129_V3
TTACACACGAATCATGATGAACGGAGGTAGACTGAAAAGATCACACATAAGGAGGTATGT
CTCAGTCAGCTCTAATCATCAAACTCGCCCCAACTCGTTTGCGGAGTTTTTAAACAAAAC
ATACTCAAGTGACTCGTGAAGAGTTGAACAACAAGATTGCACACACCAACTAAATGTATA
AATCTCTCATG
>AY233442_Chabv66_V3
TTACACACGAATCATGATGAACGGAGGTAGACTGAAAAGATCACACATAAGGAGGTATGT
CTCAGTCAGCTCTAATCATCAAACTCGCCCCAACTCGTTTGCGGAGTTTTTAAACAAAAC
ATACTCGAGTGACTCGTGAAGAGTTGAACAACAAGATTGCACACACCAACTAAATGTATA
AATCTCTCATG
>AY233434_Ctebv79_V3
TTACACACGAATCATGATGAACGGAGGTAGACTGAAAAGATCACACATAAGGAGGTATGT
CTCAGTCAGCTCTAATCACCAAACTCGCCCTAACTCGTTTGCGGAGTTTTTAAACAAAAC
ATACTCGAGTGACTCGTGAAGAGTTGAACAGCAAGATTGCAAACACCAACTAAATGTATA
AATCTCTCATG
>AY233431_Ctebv55_V3
TTACACACGAATCATGATGAACGGAGGTAGACTGAAAAGATCACACATAAGGAGGTATGT
CTCAGTCAGCTCTAATCATCAAACTCGCCCTAACTCGTTTGCGGAGTTTTTAAACAAAAC
ATACTCGAGTGACCCGTGAAGAGTTGAACAACAAGATTGCAAACACCAACTAAATGTATA
AATCTCTCATG
>A60_V3
TTACACACGAATCATGATGAACGGAGGTAGACTGAAAAGATCACACATAAGGAGGTATGT
CTCAGTCAGCTCTAATCATCAAACTCGCCCTAACTCGTTTGCAGAGTTCTTAAACAAAAC
ATACTCGAGTGACTCGTGAAGAGTTGAACAACAAGATTGCAAACACCAACTAAATGTATA
AATCTCTCATG
>A07_V3
TTACACACGAATCATGATGAACGGAGGTAGACTGAAAAGATCACACATAAGGCGGTATGT
CTCAGTCAGCTCTAATCATCAAACTCGCCCTAACTCGTTTGCGGAGTTTTTAAACAAAAC
ATACTCGAGTGACTCGTGAAGAGTTGAACAACAAGATTGCAAACACCAACTAAATGTATA
AATCTCTCATG
>A546_V3
TTACACACGAATCATGATGAACGGAGGTAGACTGAAAAGATCACACATAAGGCGGTATGT
CTCAGTCAGCTCTAATCATCAAACTCGCCCTAACTCGTTTGCGGAGTTTTTAAACAAAAC
ATACTCGAGTGACTCGTGAAGAGTTGAACAACAAGATTGCAAACACCAACTAAATGTATA
AATCTCTCATG
>A76_V3
TTACACACGAATCATGATGAACGGAGGTAGACTGAAAAGATCACACATAAGGAGGTATGT
CTCAGTCAGCTCTAATCATCAAACTCGCCCTAACTCGTTTGCGGAGTTTTTAAACAAAAC
ATACTCGAGTGACTCGTGAAGAGTTGAACAACAAGATTGCAAACACCAACCAAATGTATA
AATCTCTCATG
>A128_V3
TTACACACGAATCATGATGAACGGAGGTAGACTGAAAAGATCACACATAAGGAGGTATGT
CTCAGTCAGCTCTAATCATCAAACTCGCCCTAACTCGTTTGCGGAGTTTTTAAACAAAAC
ATACTCGAGTGACTCGTGAAGAGTTGAACAACACGATTGCAAACACCAACTAAATGTATA
AATCTCTCATG
>A131_V3
TTACACACGAATCATGATGAACGGAGGTAGACTGAAAAGATCACACATAAGGAGGTATGT
CTCAGTCAGCTCTAATCATCAAACTCGCCCTAACTCGTTTGCGGAGTTTTTAAACAAAAC
ATACTCGAGTGACTCGTGAAGAGTTGAACAGCAAGATTGCAAACACCAACTAAATGTATA
AATCTCTCATG
>A182_V3A
TTACACACGAATCATGATGAATGGAGGTAGACTAAAAAGATCACACATAAGGAGGTATGT
CTCAGTCAGCTCTAATCATCAAACTCGCCCTAACTCGTTTGCGGAGTTTCTAAACAAAAC
ATACTCGAGTGACTCGTGAGGAGTTGAACAACAGGATTGTAAACACCAACGAGATGTATA
CATCTCTCATG
>A355_V3A
TTACACACGAATCATGATGAATGGAGGTAGACTAAAAAGATCACACATAAGGAGGTATGT
CTCAGTCAGCTCTAATCATCAAACTCGCCCTAACTCGTTTGCGGAGTTTCTAAACAAAAC
ATACTCGAGTGACTCGTGAGGAGTTGAACAACAGGATTGTAAACACCAACGAGATGTATA
CATCTCTCATG
>A467_V3A
TTACACACGAATCATGATGAATGGAGGTAGACTAAAAAGATCACACATAAGGAGGTATGT
CTCAGTCAGCTCTAATCATCAAACTCGCCCTAACTCGTTTGCGGAGTTTCTAAACAAAAC
ATACTCGAGTGACTCGTGAGGAGTTGAACAACAGGATTGTAAACACTAACGAGATGTATA
CATCTCTCATG
>A717_V3A
TTACACACGAATCATGATGAATGGAGGTAGACTAAAAAGATCACACATAAGGAGGTATGT
CTCAGTCAGCTCTAATCATCAAACTCGCCCTAACTCGTTTGCGGAGTTTCTAAACAAAAC
ATACTCGAGTGACTCGTGAGGAGTTGAACAACAGGATTGTAAACACCAACGAGATGTATA
CATCTCTCATG
>A763_V3A
TTACACACGAATCATGATGAATGGAGGTAGACTAAAAAGATCACACATAAGGAGGTATGT
CTCAGTCAGCTCTAATCATCAAACTCGCCCTAACTCGTTTGCGGAGTTTCTAAACAAAAC
ATACTCGAGTGACTCGTGAGGAGTTGAACAACAGGATTGTAAACACCAACGAGATGTATA
CATCTCTCATG
>AY233451_Batbbt125_V6
TTACACCCGAATCATGATGAATGGAAGTCGATTGAAAAGATCTCACATAAGAAGGTATGT
GTCAGTCAGCTCCAATCATCAGGCCCGTCCTAACTCATTCGCTGAATTTTTGAACAAAAC
ATATTCAAGTGATTCTTAAAGAGTAGAACAACGAGATGGTAAACATCAATAAACTATGTA
CACCTTTCATG
>AF533783_LS87_V6
TTACACCCGAATCATGATGAATGGAAGTCGATTGAAAAGATCACACATAAGGAGGTATGT
CTCAGTCAGCTCCAATCATCAGGCCCGTCCTAACTCATTCGCTGAATTTTTGAGCAAGAC
ATACTCAAGCGATTCTTAAAGAGTAGAACAACGAGATGGTAAACATCAATAAACTATGTA
CATCCTTCATG
>AF533810_LS1979_V6
TTACACCCGAATCATGATGAATGGAAGTCGATTGAAAAGATCACACATAAGGAGGTATGT
CTCAGTCAGCTCCAATCATCAGGCCCGTCCTAACTCATTCGCTGAATTTTTGAACAAGAC
ATACTCAAGTGATTCTTGAAGAGTAGAACAACGTGATGGTAAACATNAATAAACTATGTA
TGTCTCTCATG
>201_2018_V6
TTATACTCGAATCATGATGAATGGAGGTCGACTGAAAAGATCACACATAAGGAGGTATGT
CTCAGTCAGCTCCAATCATCAGGCCCGTCCTAACTCATTCGCTGAATTTTTGAACAAGAC
ATACTCAAGTGATTCTTAAAGAGTA-----------------------------------
-----------
>974_2019_V6
TTATACTCGAATCATGATGAATGGAGGTCGACTGAAAAGATCACACATAAGGAGGTATGT
CTCAGTCAGCTCCAATCATCAGGCCCGTCCTAACTCATTCGCTGAATTTTTGAACAAGAC
ATACTCAAGTGATTCTTAAAGAGTAGAACAACGAGATGGTAAACATCAATAAACTATGTA
CATCTTTCATG
>175_2018_Eptesicus
TTATACTCGAATCATGATGAATGGAGGTCGACTGAAAAGACTACACATAAGGAGATATGT
CTCAGTCAGCTCTAATCATCAAGCTCGCCCCAATTCGTTTGCTGAGTTTCTAAACAAGAC
ATACTCGAGTGACTCATAAAAAGTCAAACAACGAGATTGTAAACATCTAGAAATTGAGTA
CATCCTTCATG
>1172_2019_Eptesicus
TTATACTCGAATCATGATGAATGGAGGTCGACTGAAAAGACTACACATAAGGAGATATGT
CTCAGTCAGCTCTAATCATCAATCTCGCCCCAATTCATTTGCTGAGTTTCTAAGCAAGAC
ATACTCGAGTGACTCATGAAAAGTCAAACAACGAGATTGTAAACACCCAGAAATTGAGTA
TATTCATCATG
>AB201811_Eptesicus
TTACACTCGAATCATGATGAATGGAGGTAGACTGAAAAGACTACACATAAGGAGATATGT
CTCAGTCAGCTCTAATCATCAATCTCGCCCCAATTCATTTGCTGAGTTTCTAAGCAAGAC
ATATTCGAGTGACTCGTGAAGAGTCAAACAACGAGTATGTAACCCCCCAACAATTGAGTA
CATCATTCATG
>AB201814_Eptesicus
TTACACTCGAATCATGATGAATGGAGGTAGACTGAAAAGACTACACATAAGGAGATATGT
CTCAGTCAGCTCTAATCATCAATCTCGCCCCAATTCATTTGCTGAGTTTCTAAGCAAGAC
ATATTCGAGTGACTCGTGAAGCGTCAAACAACGAGATTGTAAACACCCAGAAATTGAGTA
CATCATTCATG
>HQ666828_bref636_01_Eptesicus
TTACACTCGAATCATGATGAATGGAGGTAGACTGAAAAGACTACACATAAGGAGATATGT
CTCAGTCAGCTCTAATCATCAATCTCGCCCCAATTCATTTGCTGAGTTTCTAAGCAAGAC
ATATTCGAGTGACTCGTGAAGAGTCAAACAACGAGATTGTAAACACCCAGAAACTGAGTA
CATCACTCATG
>AB201813_BR_EF3_Eptesicus
TTACACTCGAATCATGATGAATGGAGGTAGACTGAAAAGACTACACATAAGGAGATATGT
CTCAGTCAGCTCTAATCATCAATCTCGCCCCAATTCATTTGCTGAGTTTCTAAACAAGAC
ATATTCGAGTGACTCGTGAAGAGTCAAACAACGAGATTGTAAACACCCAGAAACTGAGTA
CATCACTCATG
>AB201818_Molossus
TTATACTCGGATCATGATGAATGGGGGTAGACTGAAGAGATCACACATAAGGAGGTATGT
CTCAGTTAGTTCCAATCATCAGGCCCGCCCCAATTCGTTCGCTGAGTTTTTAAACAAGAC
ATACTCGAGTGATTCATAAAGAGTTGAACAACAAGGTTGTAGACGCTGATAAATTGTGTA
CACCCTTCATG
>AB201815_Molossus
TTATACTCGGATCATGATGAATGGGGGTAGACTGAAGAGATCACACATAAGGAGGTATGT
CTCGGTTAGTTCCAATCATCAGGCCCGCCCCAATTCGTTCGCTGAGTTTTTAAACAAGAC
ATACTCGAGTGATTCATAAAGAGTTGAACAACAAGGTTGTAGACGCTGATAAATTGTGTA
CACCCTTCATG
>AF533781_HI697_VA3_Histiotus
TTACACTCGAATCATGATGAATGGAGGTAGACTGAAGAGATCACACATAAGGAGGTATGT
CTCGGTAAGCTCCAATCATCAAGCTCGCCCTAATTCATTCGCTGAGTTCTTAAATAAGAC
ATACTCAAGTGACTCGTAAAGAGTTACACAACAAGATTGTAAACACTAATAAATTGTATA
CATCCTTCATG
>AY233448_Stchmbt80_VA3_Histiotus
TTACACTCGAATCATGATGAATGGAGGTAGACTGAAGAGATCACACATAAGGAGGTATGT
CTCGGTAAGCTCCAATCATCAAGCTCGCCCTAATTCATTCGCTGAGTTCTTAAATAAGAC
ATACTCAAGTGACTCGTAAAGAGTTGAACAACAAGACTGTAAACACTCATAAATTGTATA
CATCCTTCATG
>AF533779_HI57_VA3_Histiotus
TTACACTCGAATCATGATGAATGGAGGTAGACTGAAGAGATCACACATAAGGAGGTATGT
CTCGGTCAGCTCCAATCATCAAGCTCGCCCTACGTCATTCGCTGAGTTCTTAAATAAGTC
ATACTCGAGTGACTCGTAAAGAGTTAAACAACAAGATTGAAGACACCAATAAATTGTATA
CATCCTTCATG
>026_2020_Histiotus
TTATACTCGAATCATGATGAATGGAGGTCGACTGAAGAGATCACACATAAGGAGGTATGT
CTCGGTCAGCTCCAATCATCAAGCTCGCCCTAATTCATTCGCTGAGTTCTTAAATAAGAC
ATACTCGAGTGACCCGTAAAGAGTTAAACAACAAGATTGAAGACACTAATAAATTGTATA
CATCCTTCATG
>141_2020_Histiotus
TTATACTCGAATCATGATGAATGGAGGTCGACTGAAGAGATCACACATAAGGAGGTATGT
CTCGGTCAGCTCCAATCATCAAGCTCGCCCTAATTCATTCGCTGAGTTCTTAAATAAGAC
ATACTCGAATGACCCGTAAAGAGTTAAACGACAAGATTGAAGACACTAATAAATTGTATA
CATCCTTCATG
>AY233450_Sfemnbt116_Myotis
TTATACTCGAATCATGATGAATGGAGGTAGACTGAAAAGATTACACATAAGGAGATATGT
CTCGGTCAGCTCCAATCATCAAGCTCGCCCAAATTCATTCGCTGAGTTTCTAAACAAGAC
ATATTCGAGTGATTCATAAAGAGTTGAACAACAAGATTGTGAACACTCATAAACTGTGTA
CATCCTTCATG
>AF533813_My149_Myotis
TTATAATCGAATCATAATGAATGGAGGTAGACTGAAAAAATCACACATAAGGAGATATGT
TTCGGTCAGCTCCAATCATCAGGCTCGCCCCAATTCATTTGCAGAGTTTCTAGACAAGAC
ATATTCGAGTGATTAGTAAAGAGTAGAACAGCAAAGTTGGGAATACTCATGAACGGTGTA
CATCCTTCATG
>AF533833_cimy3941_Myotis
TTATAATCGAATCATAATGAATGGAGGTAGACTGAAAAAATCACACATAAGGAGATATGT
TTCGGTCAGCTCCAATCATCAAGCTCGCCCCAATTCATTTGCAGAGTTTCTAAACAAGAC
ATATTCGAGTGATTAGTAAAGAGTAGAACAGCAAAGTTGGGAATACTCATGAACGGTGTA
CATCCTTCATG
>AY233449_Bamsbt121_Myotis
TTATACTCGAATCATGATGAATGGAGTTAGACTGAAAAGATTACACATAAGGAGATATGT
TTCGGTCAGCTCCAATCATCAAGCTCGCCCCAATTCATTTGCCGAGTTTCTAAACAAGAC
ATATTCGAGTGATTCGTAAAGAGTAGAACAGCAAGATTGTAAACACTCATGAACGGTGTA
CGTCCTTCATG
>442_2018_Myotis
TTATACTCGAATCATGATGAATGGAGGTCGACTGAAAAAATTACACATAAGGAGATATGT
TTCGGTCAGCTCCAATCATCAAGCTCGCCCCAATTCATTTGCCGAGTTTCTAAACAAGAC
ATATTCGAGTGATTCGTAAAGAGTAGAACAGCAAAGTTGGAAATACTCATGAGCGGTGTA
CGTCCTTCATG
>622_2018_Myotis
TTATACTCGAATCATGATGAATGGAGGTCGACTGAAAAAATTACACATAAGGAGATATGT
TTCGGTCAGCTCCAATCATCAAGCTCGCCCCAATTCATTTGCCGAGTTTCTAAACAAGAC
ATATTCGAGTGATTCGTAAAGAGTAGAACAGCAAAGTTGGAAATACTCATGAACGGTGTA
CGTCCTTCATG
>029_2020_Myotis
TTATACTCGAATCATGATGAATGGAGGTCGACTGAAAAAATTACACATAAGGAGATATGT
TTCGGTCAGCTCCAATCATCAAGCTCGTCCCAATTCTTTTGCCGAGTTTCTAAACAAGAC
ATATTCGAGTGATTCGTAAAGAGTAGAACAGCAAAGTTGGAAATACTCCTGAACTGTGTA
CGTCCTTCATG
